# Supplementary material for: Proteomic Characterization of Colorectal Cancer Tissue from Patients Identifies Novel Putative Protein Biomarkers
Source: Curr Issues Mol Biol. 2021 Sep 2;43(2):1043–56. doi: 10.3390/cimb43020074 (PMC8929084; doi:10.3390/cimb43020074)
Supplement: Supplementary file 1 [file cimb-43-00074-s001.zip]

Archive with 1 entries (1 files):
- cimb-1369988-supplementary.pdf
